# Supplementary material for: Network of Soil Fungi and the Microfauna Community under Diverse Anthropic Disturbances under Chrysopogon zizanioides Planting in the Reservoir
Source: Plants (Basel). 2024 Jan 29;13(3):393. doi: 10.3390/plants13030393 (PMC10857095; doi:10.3390/plants13030393)
Supplement: Supplementary file 1 [file plants-13-00393-s001.zip]

Archive with 1 entries (1 files):
- plants-2800285-supplementary.pdf
